# Supplementary material for: Measurement of public space justice in traditional villages with coexistence of old and new based on villagers’ perceptions
Source: PLoS One. 2026 Jul 7;21(7):e0352578. doi: 10.1371/journal.pone.0352578 (PMC13340821; doi:10.1371/journal.pone.0352578)
Supplement: S1 Dataset — (XLSX) [file pone.0352578.s001.xlsx]

## Sheet:  Questionnaire Items25
No.	Dimension	Questionnaire Items
1	Recognition Justice	Public facilities are fully functional.
2		Transportation in the village is convenient.
3		The appearance of the village has been improved.
4		The living conditions of villagers have been improved.
5		Disaster mitigation and prevention work has been properly implemented.
6		It has promoted the tourism development of Meihua Village.
7		Public spaces are maintained and updated regularly.
8		Rural culture has been reflected and inherited.
9	Distribution Justice	Public spaces are basically accessible and available for use.
10		I am satisfied with the popularization of public spaces and facilities.
11		The needs of different groups have been considered, such as accessible passages and facilities for the elderly or the disabled.
12		The construction of public infrastructure in the village (e.g., roads, landfills, parking lots) is reasonable.
13		The location and allocation of leisure, entertainment and sports facilities (e.g., open squares, sports venues) in the village are reasonable.
14		Social activities in public spaces are abundant.
15		Waste sorting and recycling facilities are set up in public spaces to encourage villagers to actively participate in waste classification.
16	Participation Justice	I have the opportunity to participate in public space governance.
17		I can always get a response when consulting policies or issues related to public space governance.
18		The formulation, management and implementation of policies related to public space affairs in the village are open and transparent.
19		I can exercise the right to supervise and accountability for public affairs; reports on violations have received fair feedback from relevant departments.
20		I can continuously participate in the governance of public spaces.
21		WeChat groups have guaranteed my rights to information, participation and supervision.
22	Overall Perception	Score of happiness regarding the use of public spaces (1-5 points)
23		Score of satisfaction with the current status of public spaces (1-5 points)
24		Score of sense of fairness in public space participation (1-5 points)
25		Score of recognition for the effectiveness of public space governance
承认正义
分配正义
参与正义
正义感知度

## Sheet: Dabitou
Serial number / ID	Gender	Age	Education level	Average monthly income	Occupation	Full range and functionality of public facilities	Transportation convenience	Improvement of village appearance	Improvement of living conditions	Expansion of public space area	Maintenance and renewal	Maintenance and renewal	Access and use	Popularization / Accessibility	Different needs	Reasonable infrastructure construction	Construction of leisure and entertainment facilities	Social and cultural activities	Waste sorting / Garbage classification	Social communication / interaction	Opportunities	Consultation and response	Transparency / Openness and transparency	Fair feedback	Sustained participation	Protection of rights / Rights guarantee	Happiness	Satisfaction	Sense of fairness	Sense of identity / Identification
1	1	5	2	1	1	3	3	4	4	4	4	5	4	3	3	4	3	4	4	4	2	2	3	3	2	2	5	4	3	5
2	1	5	1	1	1	4	4	5	4	3	4	5	4	4	4	4	4	5	4	5	2	2	2	2	2	2	5	4	2	5
3	2	3	4	5	7	2	4	4	4	4	3	4	3	3	2	4	2	3	2	4	4	4	3	3	2	2	3	4	4	5
4	2	4	1	1	1	4	5	5	5	3	3	4	4	4	3	3	3	4	4	4	2	2	2	2	2	2	5	5	3	5
5	2	2	3	1	5	3	3	3	4	3	4	4	3	3	3	3	3	4	4	5	2	2	3	3	2	3	4	4	2	4
6	1	3	3	2	3	3	4	4	4	4	4	4	3	3	3	4	3	4	4	4	3	3	4	3	3	3	4	4	4	4
7	1	2	4	2	6	2	3	4	3	4	4	5	4	3	4	5	4	5	4	5	4	4	4	4	4	5	4	4	4	4
8	1	4	1	1	1	3	3	4	2	3	4	4	3	2	2	2	4	4	5	5	2	2	2	2	2	2	3	3	2	3
9	2	4	3	2	3	2	4	4	4	4	4	5	4	2	3	4	4	5	4	5	3	3	3	3	4	3	4	4	4	5
10	1	4	1	2	3	2	3	4	4	4	4	5	3	3	2	3	2	4	4	4	4	2	3	3	3	3	3	4	3	3
11	1	5	1	1	1	2	4	4	3	3	4	4	4	2	3	3	2	2	4	4	2	2	2	2	2	2	4	3	2	3
12	1	4	2	1	1	4	4	4	2	3	3	4	4	3	2	4	2	4	4	5	2	2	2	2	2	2	4	3	3	4
13	2	4	2	1	2	3	3	4	3	4	4	3	3	3	4	3	2	4	4	4	2	2	2	2	2	2	4	4	2	3
14	1	3	1	3	3	3	4	4	5	4	4	5	4	3	3	4	3	4	4	5	3	3	3	3	3	3	4	5	3	4
15	2	4	2	2	2	4	4	4	4	4	4	4	3	3	3	3	3	4	4	4	2	2	2	2	2	2	4	4	3	4
16	2	5	1	1	1	3	4	4	3	3	3	4	3	3	3	4	3	4	4	3	2	2	2	2	2	2	4	3	2	3
17	2	4	1	1	1	2	3	4	2	3	3	4	3	3	2	3	2	4	4	4	2	2	2	2	2	2	4	3	3	4
18	1	3	5	5	6	3	4	5	5	5	5	5	4	3	4	4	3	5	5	5	5	5	5	5	5	5	4	4	4	4
19	1	3	2	2	3	4	4	5	5	4	4	5	4	3	3	4	3	4	4	4	3	3	3	3	3	3	4	4	3	4
20	2	4	2	2	3	2	3	4	4	4	4	4	4	4	4	4	3	4	4	4	4	4	4	4	4	4	5	5	4	3
21	2	4	2	2	2	3	4	4	4	4	4	5	4	2	2	2	2	4	4	4	2	2	2	2	2	2	5	5	3	4
22	2	4	1	1	2	2	3	5	4	2	4	4	3	3	2	4	2	3	3	4	2	2	3	2	2	3	4	4	3	3
23	2	4	1	1	2	3	4	5	4	3	3	4	4	2	3	4	2	3	4	4	2	2	2	2	2	2	4	3	3	3
24	2	2	3	1	2	1	2	2	4	4	4	4	4	4	4	2	2	2	4	3	3	3	2	2	2	2	3	2	3	3
25	2	4	1	1	2	2	3	4	4	4	4	4	4	2	2	3	2	4	3	4	2	2	2	2	2	2	4	3	2	3
26	1	3	2	2	3	2	2	4	5	3	5	5	5	3	2	3	3	2	3	4	3	2	4	3	3	3	4	4	4	4
27	1	5	2	1	1	2	2	4	4	4	4	3	3	2	2	3	2	3	4	4	4	4	4	4	4	4	4	3	4	3
28	1	4	2	2	3	2	3	4	4	4	4	4	4	4	4	4	2	2	4	2	4	4	4	4	4	4	5	4	4	3
29	1	4	1	1	1	2	4	4	4	4	4	3	3	2	2	3	2	2	4	3	2	2	2	2	2	2	3	3	2	2
30	2	4	1	2	3	4	3	4	4	4	4	3	4	2	3	3	2	3	3	4	3	4	4	3	3	3	3	3	3	3
31	2	2	3	2	6	4	4	4	3	4	4	4	4	4	4	4	3	4	4	4	4	4	4	4	4	4	3	4	4	4
32	2	5	2	1	1	3	3	4	2	3	4	3	4	2	2	2	2	3	4	2	2	2	2	2	2	2	3	4	2	3
33	1	4	2	3	3	4	4	5	5	3	4	4	4	4	4	4	2	4	4	4	4	4	4	4	4	4	4	4	4	5
34	2	4	2	1	1	3	4	5	4	4	4	4	4	2	2	2	2	4	4	4	2	2	3	3	2	3	3	3	2	3
35	1	5	1	1	1	2	3	3	3	4	4	4	4	2	2	3	2	3	3	2	2	3	3	2	2	2	3	2	2	3
36	1	4	3	1	1	2	2	4	2	3	4	4	3	3	3	3	2	5	4	4	4	4	4	3	4	3	3	4	4	4
37	1	4	3	1	1	4	4	4	4	4	4	5	2	2	2	4	2	3	3	3	3	2	3	2	3	3	5	4	3	5
38	1	5	1	1	1	2	4	4	4	4	4	3	3	2	2	3	2	4	4	2	2	2	2	2	2	2	4	3	3	4
39	2	4	1	1	4	3	3	5	4	3	4	4	4	2	2	3	2	3	3	4	2	2	3	3	2	3	4	4	3	3
40	1	4	1	1	4	2	3	3	3	2	3	4	3	3	2	2	2	4	3	4	2	2	2	2	2	2	3	3	2	3
41	2	2	3	2	4	4	4	4	4	4	4	4	4	3	3	2	2	3	4	4	3	3	4	3	3	3	4	4	4	4
42	1	4	2	2	2	3	4	4	3	3	4	4	4	2	2	4	2	2	3	3	4	3	4	3	3	3	5	4	3	4
43	1	4	1	2	3	2	3	4	4	4	4	3	3	2	2	2	2	4	4	4	4	3	4	3	3	3	5	5	3	5
44	1	4	1	2	2	3	4	5	5	3	3	3	2	2	2	3	2	4	2	3	4	3	3	3	3	3	4	4	3	4
45	2	4	2	2	2	2	2	4	4	3	3	5	3	2	2	3	2	4	3	3	3	3	4	3	3	3	5	5	3	4
46	2	1	1	1	5	3	4	4	4	4	4	4	3	2	2	3	3	3	3	3	2	2	2	2	2	2	4	3	3	3
47	2	5	1	1	7	1	4	4	2	3	3	4	4	3	3	4	2	4	3	4	2	2	3	2	2	2	5	4	4	4
48	2	3	2	1	4	4	4	5	4	4	4	4	4	2	2	3	2	4	3	3	2	2	2	2	2	2	4	4	2	4
49	1	4	3	2	3	3	3	4	4	4	4	4	2	2	2	3	2	4	4	4	3	3	3	3	3	3	4	4	3	4
50	2	4	1	1	3	3	3	2	4	3	3	3	4	2	2	3	2	4	3	4	4	3	3	3	2	3	4	3	2	3
51	2	4	1	1	1	3	3	4	2	2	3	3	3	3	2	3	2	4	3	3	2	2	2	2	2	2	5	4	3	5
52	1	3	3	4	7	2	3	4	4	4	3	5	4	3	1	2	3	3	4	2	2	2	2	2	2	2	5	5	2	3
53	1	5	1	1	1	3	4	4	4	4	3	4	2	2	2	3	2	4	4	3	2	2	2	2	2	2	4	4	3	4
54	2	4	1	1	3	1	3	4	3	3	4	5	3	3	2	4	2	4	4	4	3	3	3	2	2	2	5	5	3	3
55	2	1	1	1	5	4	4	4	4	4	4	2	3	2	3	4	3	2	4	3	2	2	2	2	2	3	4	4	3	3
56	2	5	1	1	7	3	4	2	3	3	3	3	2	2	2	4	4	2	3	3	2	2	2	2	2	2	3	3	2	3
57	1	5	1	1	7	3	4	4	3	2	3	3	2	2	2	3	3	3	3	3	2	2	2	2	2	2	4	3	3	3
58	2	4	1	1	1	4	4	5	3	4	4	2	4	4	4	4	4	3	5	3	2	2	2	2	2	2	4	3	3	3
59	2	5	1	1	1	4	4	5	2	3	3	2	2	2	3	3	3	2	4	3	2	2	2	2	2	2	3	2	2	3
60	1	1	1	1	5	4	4	5	4	4	4	3	4	4	4	4	4	3	3	3	2	2	2	2	2	2	4	4	3	3
61	1	5	1	2	1	3	3	4	4	4	3	3	3	4	3	4	3	3	4	2	2	2	2	2	2	2	4	3	3	3
62	1	1	1	1	5	4	3	5	4	3	4	2	3	3	3	4	2	3	4	3	2	2	2	2	2	2	3	3	3	4
63	1	4	1	2	1	4	3	4	4	4	4	3	3	3	4	4	2	3	4	4	3	3	3	3	3	3	4	4	3	4
64	1	5	1	1	7	5	5	5	3	4	4	2	3	3	2	3	3	3	4	3	2	2	2	2	2	2	4	3	3	3
65	2	1	1	1	5	4	4	4	4	4	4	2	3	2	2	4	3	2	4	2	2	2	2	2	2	2	3	3	3	3
66	2	4	1	2	1	3	3	4	2	3	3	3	3	2	3	2	2	3	3	2	2	2	2	2	2	2	3	2	3	2
67	1	4	1	1	1	3	3	3	1	2	2	2	3	3	2	4	2	3	3	2	1	1	1	1	1	1	2	2	2	2
68	2	1	2	1	4	4	4	3	4	3	3	3	2	2	3	2	3	3	3	3	2	2	2	2	2	2	3	3	2	2
69	2	4	1	1	1	4	4	4	4	4	4	4	2	2	3	2	2	2	3	3	2	2	2	2	2	2	4	4	3	3
70	2	5	1	1	1	3	4	4	4	2	3	2	3	3	3	4	2	2	3	2	2	2	2	2	2	2	4	4	3	3
71	2	5	1	1	7	4	4	4	4	5	3	2	2	2	3	4	3	3	4	3	2	2	2	2	2	3	4	4	2	2
72	1	2	2	1	5	4	4	4	2	2	3	2	2	2	2	4	4	2	3	2	2	2	2	2	2	2	4	4	3	3
73	1	5	1	1	1	3	4	4	4	2	5	3	5	2	2	4	2	2	4	3	2	3	3	2	2	2	3	4	2	4
74	1	5	1	1	1	2	3	3	2	4	4	2	4	3	4	5	3	2	4	3	2	3	3	3	2	2	4	4	3	4
75	1	5	1	1	1	2	4	5	2	4	4	4	3	2	2	4	3	1	4	3	2	3	3	3	2	2	3	3	2	3
76	1	5	1	1	1	4	4	4	2	4	4	2	3	4	4	4	4	4	4	4	2	2	2	2	2	2	4	4	3	4
77	2	4	1	2	7	4	4	5	4	5	5	3	4	4	4	5	3	3	4	3	2	2	2	2	2	2	5	5	3	4
78	2	3	2	2	7	4	4	5	4	4	4	3	4	4	4	5	3	3	4	3	2	3	3	3	2	2	5	4	3	4
79	2	3	1	2	7	4	4	5	3	4	4	3	4	3	3	4	3	3	4	4	2	2	3	3	3	3	4	4	3	4
80	2	3	1	2	7	3	4	5	2	5	5	3	3	3	3	3	3	3	4	3	3	3	3	3	2	3	4	4	3	4
81	2	3	2	2	7	4	5	5	5	5	5	3	3	3	3	4	3	3	4	2	2	2	3	3	2	3	5	5	4	5
82	1	5	1	1	1	4	4	4	3	4	4	4	4	4	3	4	3	2	3	3	2	2	2	2	2	2	4	3	3	3
83	2	1	1	1	5	4	4	4	3	4	4	2	3	2	2	3	2	2	3	2	2	2	2	2	2	2	4	4	3	3
84	1	4	1	1	1	2	3	2	2	2	2	2	3	2	3	3	2	2	2	2	2	2	2	2	2	2	3	2	2	3
85	1	4	1	1	1	2	4	4	2	4	3	3	3	4	2	3	4	2	3	2	3	3	3	3	2	2	4	3	3	3
86	1	5	1	1	1	3	4	4	3	4	4	2	4	3	2	4	2	2	3	2	2	2	2	2	2	2	3	3	2	3
87	1	5	1	1	1	2	3	4	3	4	4	4	4	3	3	3	3	2	4	3	2	2	2	2	2	2	4	3	3	4
88	1	5	1	1	1	3	4	4	4	4	4	4	3	2	2	3	3	2	4	4	2	2	2	2	2	2	3	4	3	4
89	1	5	1	1	1	3	4	5	2	5	5	2	2	2	2	3	2	2	4	2	2	2	2	2	2	2	4	4	3	4
90	1	5	1	1	1	3	3	4	2	4	4	3	3	3	3	3	2	2	4	3	2	2	2	2	2	2	4	4	2	3
91	1	4	1	1	1	4	3	3	4	4	2	2	3	3	2	3	2	3	3	3	2	2	2	2	2	2	4	4	4	4
92	1	1	1	1	5	2	4	5	3	4	4	3	3	3	3	3	2	3	3	3	3	3	2	2	2	2	4	4	4	4
93	1	2	3	2	7	2	3	3	3	4	4	3	3	4	4	4	3	2	3	3	2	2	2	2	2	2	3	2	3	2
94	2	1	1	1	5	3	4	4	4	4	4	4	4	4	3	4	2	2	4	3	2	2	2	2	2	2	4	4	4	4
95	2	1	1	1	5	3	3	4	3	4	4	2	4	2	3	4	1	1	3	2	2	2	2	2	2	2	4	3	4	3
96	2	5	1	1	7	4	4	4	4	4	4	3	4	3	3	4	2	2	3	2	2	2	2	2	2	2	4	4	3	4
97	1	4	1	1	7	2	3	4	3	4	3	2	2	2	2	3	2	2	4	3	2	2	2	2	2	2	3	3	3	3
98	1	4	1	1	7	1	3	3	3	4	3	3	4	3	3	3	4	3	2	2	2	2	2	2	2	2	3	2	2	3
99	1	4	1	1	1	3	4	4	4	4	4	3	4	4	3	4	3	3	3	4	3	3	3	3	3	3	4	4	3	3
100	1	4	2	2	7	4	4	4	4	4	4	3	3	3	3	4	2	2	3	2	2	2	2	2	2	2	3	3	3	3
101	1	4	2	1	7	3	3	5	3	4	2	2	4	2	2	3	2	2	3	2	2	3	3	2	2	2	3	3	3	3
102	1	4	1	1	1	3	4	4	3	4	4	3	3	3	3		3	3	3	3	2	2	2	2	2	2	3	3	3	3
103	1	5	1	1	1	4	4	4	2	4	2	2	2	2	2	3	2	2	4	2	2	2	2	2	2	2	3	3	3	3
104	1	4	2	2	7	3	3	4	3	4	3	3	3	3	2	3	2	2	4	2	3	3	3	2	2	2	4	4	4	4
105	1	4	2	2	7	2	3	5	3	4	3	2	4	4	4	4	3	3	3	3	3	3	3	2	2	2	3	3	3	4
106	1	3	2	2	7	2	2	3	3	3	4	3	4	4	3	4	2	3	4	4	3	3	3	3	2	2	3	4	3	4
107	1	3	2	2	7	3	3	4	4	3	4	3	4	4	3	2	2	3	2	3	3	3	2	3	2	3	3	3	3	3
108	1	3	2	2	7	4	4	3	3	4	3	4	3	3	4	3	3	4	3	4	3	4	3	3	3	2	3	4	3	3
109	1	2	3	1	5	3	4	4	3	4	4	3	4	4	4	4	3	3	3	3	3	3	3	3	3	3	4	4	4	4
110	1	4	1	1	1	3	3	4	2	4	2	2	4	2	3	4	2	2	4	3	2	2	2	2	2	2	3	3	2	3
111	1	4	1	1	1	2	3	5	2	4	2	3	4	3	4	4	4	4	4	4	2	2	3	2	2	2	3	4	3	4
112	1	3	1	1	1	3	4	4	3	4	4	3	4	2	2	4	4	3	3	3	3	3	3	2	2	2	3	3	3	3
113	1	4	1	1	1	3	4	4	3	2	2	2	3	3	3	3	2	2	4	3	2	2	2	2	2	2	3	4	3	4
114	1	5	1	1	1	4	4	4	4	4	4	4	4	4	4	4	3	3	4	2	2	2	2	2	2	2	4	4	4	4
115	1	5	1	1	1	3	4	4	4	5	4	2	4	4	3	4	3	2	4	4	2	2	2	2	2	2	4	4	4	4
116	1	4	1	1	1	5	5	5	3	3	4	5	3	3	1	5	5	3	5	5	5	5	5	5	5	5	5	5	4	5
117	1	3	2	4	3	4	5	4	5	5	5	5	4	4	3	4	5	4	4	4	5	5	5	5	5	5	4	4	4	4
118	2	3	3	2	2	4	5	5	3	4	4	3	4	4	4	5	5	3	5	5	5	5	5	5	5	5	5	5	5	5
119	1	3	3	4	2	5	3	4	4	4	4	3	3	3	3	4	4	2	4	4	3	3	3	3	3	3	4	4	4	4
120	1	3	4	3	2	4	4	5	4	5	4	4	5	4	5	5	5	4	5	5	4	4	4	5	4	4	5	4	4	4
121	2	3	3	3	2	4	4	5	4	5	4	4	4	4	4	4	5	3	4	3	4	4	4	4	3	4	5	5	4	4
122	2	5	1	1	1	5	4	5	4	4	4	4	4	4	2	4	4	3	4	3	3	3	3	3	3	3	4	4	4	4
123	1	3	3	2	4	5	4	5	3	3	3	3	4	3	3	4	4	3	4	4	4	4	4	4	4	4	4	4	4	4
124	1	5	2	3	1	4	5	5	4	5	5	5	3	4	4	4	4	4	4	2	2	2	3	2	2	2	4	4	3	4
125	2	2	3	1	5	3	3	4	3	4	4	3	3	3	3	5	4	2	4	4	3	3	3	3	3	3	4	4	4	4
126	2	3	3	2	6	5	5	5	3	5	5	4	5	5	5	5	5	5	5	5	5	5	5	5	5	5	5	5	5	5
127	2	3	4	2	6	5	5	5	5	5	5	5	5	5	5	5	5	5	5	5	5	5	5	5	5	5	5	5	5	5
128	1	4	1	2	2	5	5	5	5	5	5	3	4	4	4	4	4	3	4	3	4	4	4	4	4	4	4	5	4	4
129	2	4	1	2	2	5	5	5	3	4	4	4	4	4	3	4	4	3	4	4	2	2	2	2	2	2	4	4	3	4
130	2	5	1	1	1	5	5	5	3	5	5	2	3	4	3	4	5	2	4	4	2	2	2	2	2	2	5	5	4	5
131	2	5	1	1	7	4	5	5	5	5	4	2	4	4	4	5	5	4	4	4	2	2	2	2	2	2	4	4	4	4
132	2	5	1	1	1	4	5	5	2	5	4	3	4	4	3	5	5	4	4	4	2	2	2	2	2	2	5	4	3	4
133	2	3	2	4	2	5	4	5	5	5	5	5	5	5	3	5	5	4	5	4	2	4	4	3	2	2	5	5	3	5
134	2	4	1	2	2	5	5	5	4	4	4	4	5	5	4	4	3	4	5	3	2	2	5	5	4	2	5	5	4	4
135	2	4	1	2	2	4	4	4	3	4	4	4	4	5	1	4	4	2	4	3	2	2	3	3	2	3	5	5	3	4
136	2	3	2	2	2	3	3	5	4	4	4	3	4	4	2	4	3	3	4	4	2	2	2	2	2	2	3	3	2	4
137	2	2	4	2	7	4	5	5	4	4	5	4	5	5	3	4	4	3	5	4	4	4	4	4	3	3	5	5	4	4
138	2	4	1	2	2	4	3	4	4	4	4	4	4	4	3	5	5	4	5	5	3	3	3	3	3	2	4	4	3	4
139	2	5	1	1	7	4	5	5	5	5	4	2	4	4	4	5	5	4	4	4	2	2	2	2	2	2	4	4	4	4
140	2	5	1	1	1	4	5	5	2	5	4	3	4	4	3	5	5	4	4	4	2	2	2	2	2	2	5	4	3	4
141	2	3	2	4	2	5	4	5	5	5	5	5	5	5	3	5	5	4	5	4	2	4	4	3	2	2	5	5	3	5
142	2	4	1	2	2	5	5	5	4	4	4	4	5	5	4	4	3	4	5	3	2	2	5	5	4	2	5	5	4	4
143	2	4	1	2	2	4	4	4	3	4	4	4	4	5	1	4	4	2	4	3	2	2	3	3	2	3	5	5	3	4
144	2	3	2	2	2	3	3	5	4	4	4	3	4	4	2	4	3	3	4	4	2	2	2	2	2	2	3	3	2	4
145	2	2	4	2	7	4	5	5	4	4	5	4	5	5	3	4	4	3	5	4	4	4	4	4	3	3	5	5	4	4
146	2	4	1	2	2	4	3	4	4	4	4	4	4	4	3	5	5	4	5	5	3	3	3	3	3	2	4	4	3	4
147	1	5	2	1	1	3	3	4	4	4	4	5	4	3	3	4	3	4	4	4	2	2	3	3	2	2	5	4	3	5
148	1	5	1	1	1	4	4	5	4	3	4	5	4	4	4	4	4	5	4	5	2	2	2	2	2	2	5	4	2	5
149	1	3	3	2	3	3	4	4	4	4	4	4	3	3	3	4	3	4	4	4	3	3	4	3	3	3	4	4	4	4
150	1	2	4	2	6	2	3	4	3	4	4	5	4	3	4	5	4	5	4	5	4	4	4	4	4	5	4	4	4	4
151	1	4	1	1	1	3	3	4	2	3	4	4	3	2	2	2	4	4	5	5	2	2	2	2	2	2	3	3	2	3
152	1	4	1	2	3	2	3	4	4	4	4	5	3	3	2	3	2	4	4	4	4	2	3	3	3	3	3	4	3	3
153	1	5	1	1	1	2	4	4	3	3	4	4	4	2	3	3	2	2	4	4	2	2	2	2	2	2	4	3	2	3
154	1	4	2	1	1	4	4	4	2	3	3	4	4	3	2	4	2	4	4	5	2	2	2	2	2	2	4	3	3	4
155	1	3	1	3	3	3	4	4	5	4	4	5	4	3	3	4	3	4	4	5	3	3	3	3	3	3	4	5	3	4
156	1	3	5	5	6	3	4	5	5	5	5	5	4	3	4	4	3	5	5	5	5	5	5	5	5	5	4	4	4	4
157	1	3	2	2	3	4	4	5	5	4	4	5	4	3	3	4	3	4	4	4	3	3	3	3	3	3	4	4	3	4
158	1	3	2	2	3	2	2	4	5	3	5	5	5	3	2	3	3	2	3	4	3	2	4	3	3	3	4	4	4	4
159	1	5	2	1	1	2	2	4	4	4	4	3	3	2	2	3	2	3	4	4	4	4	4	4	4	4	4	3	4	3
160	1	4	2	2	3	2	3	4	4	4	4	4	4	4	4	4	2	2	4	2	4	4	4	4	4	4	5	4	4	3
161	1	5	2	3	1	4	5	5	4	5	5	5	3	4	4	4	4	4	4	2	2	2	3	2	2	2	4	4	3	4
162	1	4	1	2	2	5	5	5	5	5	5	3	4	4	4	4	4	3	4	3	4	4	4	4	4	4	4	5	4	4
163	2	4	1	1	1	2	4	3	2	5	3	3	2	2	2	2	2	2	2	2	2	1	1	1	1	1	2	2	1	2
164	1	4	1	1	1	2	4	3	2	5	3	3	2	2	2	2	2	2	2	2	2	1	1	1	1	1	2	2	1	2
165	2	4	1	1	1	2	4	3	2	5	3	3	2	2	2	3	2	3	2	2	2	1	2	2	2	2	2	2	1	2

## Sheet: Zhushan
Serial number / ID	Gender	Age	Education level	Average monthly income	Occupation	Full range and functionality of public facilities	Transportation convenience	Improvement of village appearance	Improvement of living conditions	Expansion of public space area	Maintenance and renewal	Maintenance and renewal	Access and use	Popularization / Accessibility	Different needs	Reasonable infrastructure construction	Construction of leisure and entertainment facilities	Social and cultural activities	Waste sorting / Garbage classification	Social communication / interaction	Opportunities	Consultation and response	Transparency / Openness and transparency	Fair feedback	Sustained participation	Protection of rights / Rights guarantee	Happiness	Satisfaction	Sense of fairness	Sense of identity / Identification
1	1	5	1	1	1	2	4	4	2	3	3	3	4	2	2	3	2	3	2	3	2	2	3	2	1	2	4	3	2	3
2	1	3	1	1	2	3	3	4	4	4	3	4	3	4	3	3	3	4	2	2	3	3	4	4	3	4	3	3	3	4
3	2	4	1	1	2	3	4	4	4	4	3	4	4	4	3	4	4	4	2	2	2	2	3	2	2	2	4	4	3	4
4	2	4	1	1	2	3	3	5	5	4	3	4	2	3	2	4	2	4	2	4	2	3	3	2	2	2	3	4	4	3
5	2	5	1	1	2	2	2	4	4	4	4	4	3	3	2	3	2	3	3	4	1	1	2	1	1	2	3	3	2	3
6	1	4	1	1	2	2	4	4	4	4	2	2	3	3	2	3	2	2	2	1	2	1	1	2	2	2	3	3	2	3
7	1	4	1	2	2	4	4	4	4	4	3	3	3	3	3	3	3	4	4	2	2	3	3	2	2	3	4	3	3	4
8	2	4	1	2	2	4	4	4	4	4	3	3	4	3	3	3	2	2	4	4	1	2	2	2	2	2	3	5	3	4
9	2	3	1	1	2	4	4	5	5	4	4	3	3	4	3	4	3	3	4	4	3	3	3	3	3	3	4	4	3	4
10	2	3	1	2	2	3	3	4	3	3	4	4	4	3	3	3	4	4	3	4	3	3	3	2	2	2	3	3	3	4
11	2	3	2	1	2	4	3	4	4	5	5	4	3	2	3	4	4	4	4	4	2	2	2	2	2	3	3	4	2	3
12	1	4	1	1	2	5	4	5	5	5	4	3	4	4	4	5	5	5	5	5	3	3	3	3	2	3	4	4	3	5
13	2	3	1	1	2	4	4	5	3	4	5	3	3	3	4	5	5	4	5	4	2	2	3	3	2	2	3	4	3	4
14	2	3	1	1	2	5	5	5	5	4	3	3	4	4	3	3	4	3	4	4	3	2	1	1	1	2	5	4	3	3
15	2	4	1	2	2	4	4	4	5	4	5	4	4	4	4	3	3	4	3	4	3	3	3	3	3	3	4	4	3	4
16	2	3	1	2	2	5	5	5	5	5	4	4	4	3	3	4	4	3	3	3	3	2	3	3	3	4	5	5	3	4
17	1	5	1	2	2	3	3	4	5	4	4	3	3	3	3	4	4	3	3	4	2	1	1	2	2	2	4	4	3	4
18	1	4	1	2	2	4	4	4	4	3	4	4	4	3	5	5	5	5	4	4	3	3	3	3	3	3	5	4	3	4
19	2	4	1	1	2	4	4	5	5	5	4	4	4	4	3	3	4	3	4	4	2	2	3	3	3	3	3	4	2	3
20	1	4	1	1	2	3	4	3	4	4	4	3	3	4	3	3	4	3	3	3	2	2	1	1	1	1	3	3	3	4
21	1	4	1	2	2	3	3	4	5	5	5	5	5	4	4	4	4	4	4	3	4	3	3	3	3	3	4	4	4	5
22	2	2	2	2	2	4	3	5	4	5	5	5	4	4	4	4	4	4	5	5	2	2	2	2	2	2	4	4	3	4
23	1	4	1	2	2	4	5	5	5	4	4	4	4	4	5	4	5	5	5	2	2	2	3	3	2	3	4	4	2	5
24	2	2	3	2	2	4	3	5	4	4	3	4	3	3	4	4	4	2	5	5	1	2	3	2	2	2	3	4	2	4
25	2	4	1	2	2	4	5	5	5	4	5	3	4	3	4	5	5	4	5	5	2	2	1	1	1	2	3	4	3	4
26	2	3	2	1	2	4	5	5	3	4	5	4	4	3	3	4	3	4	4	4	2	2	3	2	2	2	3	4	2	3
27	1	4	1	1	2	3	4	4	4	5	5	4	5	5	4	4	4	4	5	4	3	3	3	3	3	3	3	4	3	4
28	2	3	1	2	2	3	4	4	4	5	5	5	4	3	3	4	4	4	5	5	2	2	2	2	2	2	3	4	2	4
29	2	4	1	2	2	4	5	5	5	5	5	5	4	3	4	4	4	3	5	4	1	1	1	2	2	1	4	4	3	4
30	2	4	1	2	4	3	5	5	5	5	4	3	3	3	2	4	2	5	3	4	2	2	2	1	1	1	3	3	2	3
31	2	4	1	2	4	3	4	3	4	4	3	4	3	3	2	4	3	4	3	5	1	2	2	2	1	1	3	3	2	3
32	1	5	1	1	1	4	5	5	5	5	5	5	4	3	5	5	4	4	4	3	4	4	5	4	3	4	5	4	4	5
33	2	3	1	2	1	2	3	3	3	3	2	3	2	3	2	3	3	4	3	2	1	2	1	2	2	2	3	3	2	3
34	1	4	1	1	1	3	3	4	3	4	4	3	4	2	2	3	3	4	3	2	2	1	1	1	1	2	2	2	1	3
35	1	4	1	1	2	3	4	5	4	5	5	5	4	3	4	4	5	5	4	4	3	3	3	2	2	2	3	4	3	4
36	1	4	1	1	1	3	3	4	4	5	5	4	4	3	4	3	3	4	3	3	3	2	2	3	3	3	3	4	3	4
37	2	4	1	1	1	2	4	4	2	3	3	3	3	3	4	4	4	4	3	2	2	1	2	1	1	2	3	3	2	3
38	1	5	1	1	1	3	5	3	4	2	3	3	2	2	3	3	2	3	4	4	2	1	1	2	1	2	2	3	2	3
39	2	4	1	1	1	2	2	4	4	4	2	3	4	2	3	3	2	3	2	2	2	1	2	2	1	1	2	3	2	3
40	1	4	1	2	7	2	3	3	2	2	2	2	3	3	2	3	3	3	4	4	1	1	2	2	2	2	3	3	2	3
41	2	5	1	1	1	3	4	5	4	4	4	4	4	4	3	4	3	3	3	3	2	3	2	3	2	2	3	4	3	4
42	1	4	1	1	1	4	5	5	5	5	5	4	4	3	4	4	4	3	3	2	2	3	2	2	2	1	4	4	3	5
43	2	4	1	2	2	3	4	5	3	4	4	4	3	3	4	4	3	5	4	3	2	4	4	3	3	3	4	4	3	4
44	1	4	1	2	2	2	3	4	3	4	4	4	4	3	4	4	4	4	5	5	3	3	3	3	3	2	3	4	3	4
45	1	4	1	1	1	2	4	4	4	4	4	4	3	3	3	4	4	4	4	3	4	4	2	1	1	1	3	4	3	3
46	2	4	1	1	1	4	4	3	2	2	3	3	2	2	2	4	3	2	3	3	4	3	3	3	3	3	3	3	3	3
47	1	5	1	1	1	4	4	3	3	4	3	4	4	3	3	4	4	2	2	2	4	4	4	3	2	3	3	3	3	2
48	2	4	1	1	1	3	4	4	2	2	3	3	2	3	3	3	2	3	2	2	4	4	4	3	3	3	4	3	3	4
49	2	4	1	1	1	3	2	4	3	2	2	3	2	3	2	4	2	2	3	2	2	2	4	3	2	2	3	4	3	3
50	1	1	1	1	5	3	3	3	3	2	2	3	2	2	2	4	3	3	2	2	2	2	2	2	2	2	3	3	2	3
51	2	4	1	1	1	2	3	2	3	3	2	2	2	2	2	4	3	3	3	2	2	1	1	2	2	2	3	2	2	2
52	1	5	1	1	1	3	3	2	2	2	2	2	2	3	3	3	2	2	2	2	1	2	1	2	2	2	3	2	2	2
53	1	5	1	1	1	3	4	4	2	2	2	3	2	2	2	3	2	2	2	2	1	2	1	2	2	2	3	2	2	2
54	2	5	1	1	1	4	4	4	3	2	2	2	2	2	2	3	3	2	2	2	2	3	3	3	3	3	3	2	2	2
55	1	4	1	1	1	3	4	4	3	3	3	3	3	1	1	3	3	2	2	2	2	3	3	2	2	2	3	2	2	3
56	1	1	1	1	5	3	2	4	3	3	3	3	4	3	3	4	2	2	3	2	2	2	2	2	2	2	3	3	2	3
57	2	4	1	1	1	3	4	3	3	4	4	3	4	3	3	4	4	4	4	4	3	3	3	3	3	3	3	4	3	4
58	1	4	1	1	1	3	4	3	3	4	4	4	4	2	2	4	3	3	4	2	2	2	2	2	1	1	4	4	3	4
59	2	4	1	1	1	3	4	3	3	3	3	3	3	2	2	4	3	3	4	3	2	1	2	1	1	1	4	4	2	3
60	2	5	1	1	1	3	4	4	4	4	4	3	3	3	4	4	3	3	3	3	3	3	3	3	3	3	3	4	4	3
61	2	4	1	1	1	2	4	4	4	3	4	3	3	3	3	4	2	2	3	2	2	2	2	2	2	2	4	3	2	2
62	1	5	1	1	1	3	4	4	3	3	3	2	2	2	2	3	3	3	3	2	2	2	2	3	3	3	3	3	2	3
63	2	5	1	1	4	3	3	4	4	4	4	3	3	3	3	4	3	3	4	3	2	2	2	2	2	2	4	4	3	4
64	2	5	1	1	1	4	4	4	2	3	3	3	2	2	2	3	2	2	3	2	3	3	3	3	3	3	4	4	3	3
65	1	5	1	1	1	3	4	4	2	3	3	3	3	2	2	3	2	2	3	2	2	2	3	3	1	2	3	3	3	4
66	2	4	1	1	1	2	3	4	2	3	3	4	3	3	2	3	2	4	4	4	2	2	2	2	2	2	4	3	3	4
67	2	4	2	2	3	2	3	4	4	4	4	4	4	4	4	4	3	4	4	4	4	4	4	4	4	4	5	5	4	3
68	2	4	2	2	2	3	4	4	4	4	4	5	4	2	2	2	2	4	4	4	2	2	2	2	2	2	5	5	3	4
69	2	4	1	1	2	2	3	5	4	2	4	4	3	3	2	4	2	3	3	4	2	2	3	2	2	3	4	4	3	3
70	2	4	1	1	2	3	4	5	4	3	3	4	4	2	3	4	2	3	4	4	2	2	2	2	2	2	4	3	3	3
71	2	2	3	1	2	1	2	2	4	4	4	4	4	4	4	2	2	2	4	3	3	3	2	2	2	2	3	2	3	3
72	2	4	1	1	2	2	3	4	4	4	4	4	4	2	2	3	2	4	3	4	2	2	2	2	2	2	4	3	2	3
73	2	4	1	2	3	4	3	4	4	4	4	3	4	2	3	3	2	3	3	4	3	4	4	3	3	3	3	3	3	3
74	2	2	3	2	6	4	4	4	3	4	4	4	4	4	4	4	3	4	4	4	4	4	4	4	4	4	3	4	4	4
75	2	5	2	1	1	3	3	4	2	3	4	3	4	2	2	2	2	3	4	2	2	2	2	2	2	2	3	4	2	3
76	2	4	2	1	1	3	4	5	4	4	4	4	4	2	2	2	2	4	4	4	2	2	3	3	2	3	3	3	2	3
77	2	4	1	1	4	3	3	5	4	3	4	4	4	2	2	3	2	3	3	4	2	2	3	3	2	3	4	4	3	3
78	2	2	3	2	4	4	4	4	4	4	4	4	4	3	3	2	2	3	4	4	3	3	4	3	3	3	4	4	4	4
79	2	4	2	2	2	2	2	4	4	3	3	5	3	2	2	3	2	4	3	3	3	3	4	3	3	3	5	5	3	4
80	2	1	1	1	5	3	4	4	4	4	4	4	3	2	2	3	3	3	3	3	2	2	2	2	2	2	4	3	3	3
81	2	5	1	1	7	1	4	4	2	3	3	4	4	3	3	4	2	4	3	4	2	2	3	2	2	2	5	4	4	4
82	2	3	2	1	4	4	4	5	4	4	4	4	4	2	2	3	2	4	3	3	2	2	2	2	2	2	4	4	2	4
83	2	4	1	1	3	3	3	2	4	3	3	3	4	2	2	3	2	4	3	4	4	3	3	3	2	3	4	3	2	3
84	2	4	1	1	1	3	3	4	2	2	3	3	3	3	2	3	2	4	3	3	2	2	2	2	2	2	5	4	3	5
85	2	4	1	1	3	1	3	4	3	3	4	5	3	3	2	4	2	4	4	4	3	3	3	2	2	2	5	5	3	3
86	2	4	1	1	2	3	4	4	4	4	3	4	4	4	3	4	4	4	2	2	2	2	3	2	2	2	4	4	3	4
87	2	4	1	1	2	3	3	5	5	4	3	4	2	3	2	4	2	4	2	4	2	3	3	2	2	2	3	4	4	3
88	2	5	1	1	2	2	2	4	4	4	4	4	3	3	2	3	2	3	3	4	1	1	2	1	1	2	3	3	2	3
89	2	4	1	2	2	4	4	4	4	4	3	3	4	3	3	3	2	2	4	4	1	2	2	2	2	2	3	5	3	4
90	2	3	1	1	2	4	4	5	5	4	4	3	3	4	3	4	3	3	4	4	3	3	3	3	3	3	4	4	3	4
91	2	3	1	2	2	3	3	4	3	3	4	4	4	3	3	3	4	4	3	4	3	3	3	2	2	2	3	3	3	4
92	2	3	2	1	2	4	3	4	4	5	5	4	3	2	3	4	4	4	4	4	2	2	2	2	2	3	3	4	2	3
93	2	3	1	1	2	4	4	5	3	4	5	3	3	3	4	5	5	4	5	4	2	2	3	3	2	2	3	4	3	4
94	2	3	1	1	2	5	5	5	5	4	3	3	4	4	3	3	4	3	4	4	3	2	1	1	1	2	5	4	3	3
95	2	4	1	2	2	4	4	4	5	4	5	4	4	4	4	3	3	4	3	4	3	3	3	3	3	3	4	4	3	4
96	2	3	1	2	2	5	5	5	5	5	4	4	4	3	3	4	4	3	3	3	3	2	3	3	3	4	5	5	3	4
97	2	4	1	1	2	4	4	5	5	5	4	4	4	4	3	3	4	3	4	4	2	2	3	3	3	3	3	4	2	3
98	2	2	2	2	2	4	3	5	4	5	5	5	4	4	4	4	4	4	5	5	2	2	2	2	2	2	4	4	3	4
99	2	2	3	2	2	4	3	5	4	4	3	4	3	3	4	4	4	2	5	5	1	2	3	2	2	2	3	4	2	4
100	2	4	1	2	2	4	5	5	5	4	5	3	4	3	4	5	5	4	5	5	2	2	1	1	1	2	3	4	3	4
101	2	3	2	1	2	4	5	5	3	4	5	4	4	3	3	4	3	4	4	4	2	2	3	2	2	2	3	4	2	3
102	2	3	1	2	2	3	4	4	4	5	5	5	4	3	3	4	4	4	5	5	2	2	2	2	2	2	3	4	2	4
103	2	4	1	2	2	4	5	5	5	5	5	5	4	3	4	4	4	3	5	4	1	1	1	2	2	1	4	4	3	4
104	2	4	1	2	4	3	5	5	5	5	4	3	3	3	2	4	2	5	3	4	2	2	2	1	1	1	3	3	2	3
105	2	4	1	2	4	3	4	3	4	4	3	4	3	3	2	4	3	4	3	5	1	2	2	2	1	1	3	3	2	3
106	2	3	1	2	1	2	3	3	3	3	2	3	2	3	2	3	3	4	3	2	1	2	1	2	2	2	3	3	2	3
107	2	4	1	1	1	2	4	4	2	3	3	3	3	3	4	4	4	4	3	2	2	1	2	1	1	2	3	3	2	3
108	2	4	1	1	1	2	2	4	4	4	2	3	4	2	3	3	2	3	2	2	2	1	2	2	1	1	2	3	2	3
109	2	5	1	1	1	3	4	5	4	4	4	4	4	4	3	4	3	3	3	3	2	3	2	3	2	2	3	4	3	4
110	2	4	1	2	2	3	4	5	3	4	4	4	3	3	4	4	3	5	4	3	2	4	4	3	3	3	4	4	3	4
111	2	4	1	1	1	4	4	3	2	2	3	3	2	2	2	4	3	2	3	3	4	3	3	3	3	3	3	3	3	3
112	2	4	1	1	1	3	4	4	2	2	3	3	2	3	3	3	2	3	2	2	4	4	4	3	3	3	4	3	3	4
113	2	4	1	1	1	3	2	4	3	2	2	3	2	3	2	4	2	2	3	2	2	2	4	3	2	2	3	4	3	3
114	2	4	1	1	1	2	3	2	3	3	2	2	2	2	2	4	3	3	3	2	2	1	1	2	2	2	3	2	2	2
115	2	5	1	1	1	4	4	4	3	2	2	2	2	2	2	3	3	2	2	2	2	3	3	3	3	3	3	2	2	2
116	2	4	1	1	1	3	4	3	3	4	4	3	4	3	3	4	4	4	4	4	3	3	3	3	3	3	3	4	3	4
117	2	4	1	1	1	3	4	3	3	3	3	3	3	2	2	4	3	3	4	3	2	1	2	1	1	1	4	4	2	3
118	2	5	1	1	1	3	4	4	4	4	4	3	3	3	4	4	3	3	3	3	3	3	3	3	3	3	3	4	4	3
119	2	4	1	1	1	2	4	4	4	3	4	3	3	3	3	4	2	2	3	2	2	2	2	2	2	2	4	3	2	2
120	2	5	1	1	4	3	3	4	4	4	4	3	3	3	3	4	3	3	4	3	2	2	2	2	2	2	4	4	3	4
121	2	5	1	1	1	4	4	4	2	3	3	3	2	2	2	3	2	2	3	2	3	3	3	3	3	3	4	4	3	3
122	2	4	1	1	1	4	5	5	5	4	5	5	4	3	3	4	3	3	3	4	3	3	3	2	2	2	4	4	3	4
123	2	1	1	1	5	4	4	4	4	4	4	2	3	2	3	4	3	2	4	3	2	2	2	2	2	3	4	4	3	3
124	2	5	1	1	7	3	4	2	3	3	3	3	2	2	2	4	4	2	3	3	2	2	2	2	2	2	3	3	2	3
125	2	4	1	1	1	4	4	5	3	4	4	2	4	4	4	4	4	3	5	3	2	2	2	2	2	2	4	3	3	3
126	2	5	1	1	1	4	4	5	2	3	3	2	2	2	3	3	3	2	4	3	2	2	2	2	2	2	3	2	2	3
127	2	1	1	1	5	4	4	4	4	4	4	2	3	2	2	4	3	2	4	2	2	2	2	2	2	2	3	3	3	3
128	2	4	1	2	1	3	3	4	2	3	3	3	3	2	3	2	2	3	3	2	2	2	2	2	2	2	3	2	3	2
129	2	1	2	1	4	4	4	3	4	3	3	3	2	2	3	2	3	3	3	3	2	2	2	2	2	2	3	3	2	2
130	2	4	1	1	1	4	4	4	4	4	4	4	2	2	3	2	2	2	3	3	2	2	2	2	2	2	4	4	3	3
131	2	5	1	1	1	3	4	4	4	2	3	2	3	3	3	4	2	2	3	2	2	2	2	2	2	2	4	4	3	3
132	2	5	1	1	7	4	4	4	4	5	3	2	2	2	3	4	3	3	4	3	2	2	2	2	2	3	4	4	2	2
133	2	4	1	2	7	4	4	5	4	5	5	3	4	4	4	5	3	3	4	3	2	2	2	2	2	2	5	5	3	4
134	2	3	2	2	7	4	4	5	4	4	4	3	4	4	4	5	3	3	4	3	2	3	3	3	2	2	5	4	3	4
135	2	3	1	2	7	4	4	5	3	4	4	3	4	3	3	4	3	3	4	4	2	2	3	3	3	3	4	4	3	4
136	2	3	1	2	7	3	4	5	2	5	5	3	3	3	3	3	3	3	4	3	3	3	3	3	2	3	4	4	3	4
137	2	3	2	2	7	4	5	5	5	5	5	3	3	3	3	4	3	3	4	2	2	2	3	3	2	3	5	5	4	5
138	2	1	1	1	5	4	4	4	3	4	4	2	3	2	2	3	2	2	3	2	2	2	2	2	2	2	4	4	3	3
139	2	1	1	1	5	3	4	4	4	4	4	4	4	4	3	4	2	2	4	3	2	2	2	2	2	2	4	4	4	4
140	2	1	1	1	5	3	3	4	3	4	4	2	4	2	3	4	1	1	3	2	2	2	2	2	2	2	4	3	4	3
141	2	5	1	1	7	4	4	4	4	4	4	3	4	3	3	4	2	2	3	2	2	2	2	2	2	2	4	4	3	4
142	2	3	3	2	2	4	5	5	3	4	4	3	4	4	4	5	5	3	5	5	5	5	5	5	5	5	5	5	5	5
143	2	3	3	3	2	4	4	5	4	5	4	4	4	4	4	4	5	3	4	3	4	4	4	4	3	4	5	5	4	4
144	2	3	3	2	6	4	5	4	4	3	4	2	3	3	4	4	3	3	3	3	2	3	3	2	2	2	4	4	3	2
145	2	3	3	2	6	4	5	4	4	3	4	2	3	3	4	4	3	3	3	3	2	3	3	2	2	2	4	4	3	2
146	2	3	3	2	6	4	4	4	4	3	4	2	3	3	4	4	3	3	3	3	2	3	3	2	2	2	4	4	3	3
147	2	3	2	2	6	4	4	4	4	3	3	2	3	3	4	4	3	3	3	3	3	3	3	2	2	2	4	4	3	3
148	1	3	2	2	6	4	4	4	4	3	3	2	3	3	4	4	3	3	3	3	3	3	3	2	2	2	4	4	3	3
149	1	3	2	2	3	4	4	4	4	3	3	4	3	3	4	4	3	3	3	3	3	3	3	2	2	2	3	4	2	3
150	1	3	2	2	3	4	4	4	4	3	3	4	2	3	4	4	3	3	3	3	3	3	3	2	2	2	3	4	2	3
151	1	3	2	2	3	4	4	5	4	3	3	4	2	3	4	4	3	3	3	3	3	3	3	2	2	2	3	4	2	3
152	1	3	2	2	3	3	4	5	4	3	3	4	2	4	3	4	3	3	3	3	3	3	3	2	2	2	3	4	2	3
153	1	3	2	2	3	3	4	5	5	3	3	4	3	4	3	4	3	3	3	3	3	3	2	2	2	2	3	4	2	3
154	1	3	2	2	3	3	4	5	5	3	3	4	3	4	3	4	3	3	3	3	3	3	2	2	1	2	3	2	2	3
155	1	3	2	2	3	3	4	5	3	3	3	4	3	4	3	4	3	3	3	3	3	1	2	2	1	2	3	2	2	3
156	1	3	2	2	3	3	4	5	3	3	2	4	3	4	3	4	3	4	3	3	1	1	2	1	1	2	3	2	2	3
157	1	4	1	1	8	3	4	3	3	3	2	3	3	4	3	4	3	4	3	3	1	1	3	1	1	1	3	2	2	3
158	1	4	1	1	8	3	4	3	3	4	2	3	3	4	3	3	2	4	3	2	1	1	3	1	1	1	3	2	2	3
159	1	4	1	1	8	3	4	3	3	4	2	3	3	2	3	3	2	4	3	2	1	3	3	1	1	1	3	2	2	2
160	1	4	1	1	8	3	4	3	3	4	2	3	3	2	3	3	2	4	3	2	1	3	3	1	1	1	3	2	2	2

## Sheet: Total 
Serial number / ID	Gender	Age	Education level	Average monthly income	Occupation	Full range and functionality of public facilities	Transportation convenience	Improvement of village appearance	Improvement of living conditions	Expansion of public space area	Maintenance and renewal	Maintenance and renewal	Access and use	Popularization / Accessibility	Different needs	Reasonable infrastructure construction	Construction of leisure and entertainment facilities	Social and cultural activities	Waste sorting / Garbage classification	Social communication / interaction	Opportunities	Consultation and response	Transparency / Openness and transparency	Fair feedback	Sustained participation	Protection of rights / Rights guarantee	Happiness	Satisfaction	Sense of fairness	Sense of identity / Identification
2	3	4	5	7	2	4	4	4	4	3	4	3	3	2	4	2	3	2	4	4	4	3	3	2	2	3	4	4	5
2	4	1	1	1	4	5	5	5	3	3	4	4	4	3	3	3	4	4	4	2	2	2	2	2	2	5	5	3	5
2	2	3	1	5	3	3	3	4	3	4	4	3	3	3	3	3	4	4	5	2	2	3	3	2	3	4	4	2	4
2	4	3	2	3	2	4	4	4	4	4	5	4	2	3	4	4	5	4	5	3	3	3	3	4	3	4	4	4	5
2	4	2	1	2	3	3	4	3	4	4	3	3	3	4	3	2	4	4	4	2	2	2	2	2	2	4	4	2	3
2	4	2	2	2	4	4	4	4	4	4	4	3	3	3	3	3	4	4	4	2	2	2	2	2	2	4	4	3	4
2	5	1	1	1	3	4	4	3	3	3	4	3	3	3	4	3	4	4	3	2	2	2	2	2	2	4	3	2	3
2	4	1	1	1	2	3	4	2	3	3	4	3	3	2	3	2	4	4	4	2	2	2	2	2	2	4	3	3	4
2	4	2	2	3	2	3	4	4	4	4	4	4	4	4	4	3	4	4	4	4	4	4	4	4	4	5	5	4	3
2	4	2	2	2	3	4	4	4	4	4	5	4	2	2	2	2	4	4	4	2	2	2	2	2	2	5	5	3	4
2	4	1	1	2	2	3	5	4	2	4	4	3	3	2	4	2	3	3	4	2	2	3	2	2	3	4	4	3	3
2	4	1	1	2	3	4	5	4	3	3	4	4	2	3	4	2	3	4	4	2	2	2	2	2	2	4	3	3	3
2	2	3	1	2	1	2	2	4	4	4	4	4	4	4	2	2	2	4	3	3	3	2	2	2	2	3	2	3	3
2	4	1	1	2	2	3	4	4	4	4	4	4	2	2	3	2	4	3	4	2	2	2	2	2	2	4	3	2	3
2	4	1	2	3	4	3	4	4	4	4	3	4	2	3	3	2	3	3	4	3	4	4	3	3	3	3	3	3	3
2	2	3	2	6	4	4	4	3	4	4	4	4	4	4	4	3	4	4	4	4	4	4	4	4	4	3	4	4	4
2	5	2	1	1	3	3	4	2	3	4	3	4	2	2	2	2	3	4	2	2	2	2	2	2	2	3	4	2	3
2	4	2	1	1	3	4	5	4	4	4	4	4	2	2	2	2	4	4	4	2	2	3	3	2	3	3	3	2	3
2	4	1	1	4	3	3	5	4	3	4	4	4	2	2	3	2	3	3	4	2	2	3	3	2	3	4	4	3	3
2	2	3	2	4	4	4	4	4	4	4	4	4	3	3	2	2	3	4	4	3	3	4	3	3	3	4	4	4	4
2	4	2	2	2	2	2	4	4	3	3	5	3	2	2	3	2	4	3	3	3	3	4	3	3	3	5	5	3	4
2	1	1	1	5	3	4	4	4	4	4	4	3	2	2	3	3	3	3	3	2	2	2	2	2	2	4	3	3	3
2	5	1	1	7	1	4	4	2	3	3	4	4	3	3	4	2	4	3	4	2	2	3	2	2	2	5	4	4	4
2	3	2	1	4	4	4	5	4	4	4	4	4	2	2	3	2	4	3	3	2	2	2	2	2	2	4	4	2	4
2	4	1	1	3	3	3	2	4	3	3	3	4	2	2	3	2	4	3	4	4	3	3	3	2	3	4	3	2	3
2	4	1	1	1	3	3	4	2	2	3	3	3	3	2	3	2	4	3	3	2	2	2	2	2	2	5	4	3	5
2	4	1	1	3	1	3	4	3	3	4	5	3	3	2	4	2	4	4	4	3	3	3	2	2	2	5	5	3	3
2	4	1	1	2	3	4	4	4	4	3	4	4	4	3	4	4	4	2	2	2	2	3	2	2	2	4	4	3	4
2	4	1	1	2	3	3	5	5	4	3	4	2	3	2	4	2	4	2	4	2	3	3	2	2	2	3	4	4	3
2	5	1	1	2	2	2	4	4	4	4	4	3	3	2	3	2	3	3	4	1	1	2	1	1	2	3	3	2	3
2	4	1	2	2	4	4	4	4	4	3	3	4	3	3	3	2	2	4	4	1	2	2	2	2	2	3	5	3	4
2	3	1	1	2	4	4	5	5	4	4	3	3	4	3	4	3	3	4	4	3	3	3	3	3	3	4	4	3	4
2	3	1	2	2	3	3	4	3	3	4	4	4	3	3	3	4	4	3	4	3	3	3	2	2	2	3	3	3	4
2	3	2	1	2	4	3	4	4	5	5	4	3	2	3	4	4	4	4	4	2	2	2	2	2	3	3	4	2	3
2	3	1	1	2	4	4	5	3	4	5	3	3	3	4	5	5	4	5	4	2	2	3	3	2	2	3	4	3	4
2	3	1	1	2	5	5	5	5	4	3	3	4	4	3	3	4	3	4	4	3	2	1	1	1	2	5	4	3	3
2	4	1	2	2	4	4	4	5	4	5	4	4	4	4	3	3	4	3	4	3	3	3	3	3	3	4	4	3	4
2	3	1	2	2	5	5	5	5	5	4	4	4	3	3	4	4	3	3	3	3	2	3	3	3	4	5	5	3	4
2	4	1	1	2	4	4	5	5	5	4	4	4	4	3	3	4	3	4	4	2	2	3	3	3	3	3	4	2	3
2	2	2	2	2	4	3	5	4	5	5	5	4	4	4	4	4	4	5	5	2	2	2	2	2	2	4	4	3	4
2	2	3	2	2	4	3	5	4	4	3	4	3	3	4	4	4	2	5	5	1	2	3	2	2	2	3	4	2	4
2	4	1	2	2	4	5	5	5	4	5	3	4	3	4	5	5	4	5	5	2	2	1	1	1	2	3	4	3	4
2	3	2	1	2	4	5	5	3	4	5	4	4	3	3	4	3	4	4	4	2	2	3	2	2	2	3	4	2	3
2	3	1	2	2	3	4	4	4	5	5	5	4	3	3	4	4	4	5	5	2	2	2	2	2	2	3	4	2	4
2	4	1	2	2	4	5	5	5	5	5	5	4	3	4	4	4	3	5	4	1	1	1	2	2	1	4	4	3	4
2	4	1	2	4	3	5	5	5	5	4	3	3	3	2	4	2	5	3	4	2	2	2	1	1	1	3	3	2	3
2	4	1	2	4	3	4	3	4	4	3	4	3	3	2	4	3	4	3	5	1	2	2	2	1	1	3	3	2	3
2	3	1	2	1	2	3	3	3	3	2	3	2	3	2	3	3	4	3	2	1	2	1	2	2	2	3	3	2	3
2	4	1	1	1	2	4	4	2	3	3	3	3	3	4	4	4	4	3	2	2	1	2	1	1	2	3	3	2	3
2	4	1	1	1	2	2	4	4	4	2	3	4	2	3	3	2	3	2	2	2	1	2	2	1	1	2	3	2	3
2	5	1	1	1	3	4	5	4	4	4	4	4	4	3	4	3	3	3	3	2	3	2	3	2	2	3	4	3	4
2	4	1	2	2	3	4	5	3	4	4	4	3	3	4	4	3	5	4	3	2	4	4	3	3	3	4	4	3	4
2	4	1	1	1	4	4	3	2	2	3	3	2	2	2	4	3	2	3	3	4	3	3	3	3	3	3	3	3	3
2	4	1	1	1	3	4	4	2	2	3	3	2	3	3	3	2	3	2	2	4	4	4	3	3	3	4	3	3	4
2	4	1	1	1	3	2	4	3	2	2	3	2	3	2	4	2	2	3	2	2	2	4	3	2	2	3	4	3	3
2	4	1	1	1	2	3	2	3	3	2	2	2	2	2	4	3	3	3	2	2	1	1	2	2	2	3	2	2	2
2	5	1	1	1	4	4	4	3	2	2	2	2	2	2	3	3	2	2	2	2	3	3	3	3	3	3	2	2	2
2	4	1	1	1	3	4	3	3	4	4	3	4	3	3	4	4	4	4	4	3	3	3	3	3	3	3	4	3	4
2	4	1	1	1	3	4	3	3	3	3	3	3	2	2	4	3	3	4	3	2	1	2	1	1	1	4	4	2	3
2	5	1	1	1	3	4	4	4	4	4	3	3	3	4	4	3	3	3	3	3	3	3	3	3	3	3	4	4	3
2	4	1	1	1	2	4	4	4	3	4	3	3	3	3	4	2	2	3	2	2	2	2	2	2	2	4	3	2	2
2	5	1	1	4	3	3	4	4	4	4	3	3	3	3	4	3	3	4	3	2	2	2	2	2	2	4	4	3	4
2	5	1	1	1	4	4	4	2	3	3	3	2	2	2	3	2	2	3	2	3	3	3	3	3	3	4	4	3	3
2	4	1	1	1	4	5	5	5	4	5	5	4	3	3	4	3	3	3	4	3	3	3	2	2	2	4	4	3	4
2	1	1	1	5	4	4	4	4	4	4	2	3	2	3	4	3	2	4	3	2	2	2	2	2	3	4	4	3	3
2	5	1	1	7	3	4	2	3	3	3	3	2	2	2	4	4	2	3	3	2	2	2	2	2	2	3	3	2	3
2	4	1	1	1	4	4	5	3	4	4	2	4	4	4	4	4	3	5	3	2	2	2	2	2	2	4	3	3	3
2	5	1	1	1	4	4	5	2	3	3	2	2	2	3	3	3	2	4	3	2	2	2	2	2	2	3	2	2	3
2	1	1	1	5	4	4	4	4	4	4	2	3	2	2	4	3	2	4	2	2	2	2	2	2	2	3	3	3	3
2	4	1	2	1	3	3	4	2	3	3	3	3	2	3	2	2	3	3	2	2	2	2	2	2	2	3	2	3	2
2	1	2	1	4	4	4	3	4	3	3	3	2	2	3	2	3	3	3	3	2	2	2	2	2	2	3	3	2	2
2	4	1	1	1	4	4	4	4	4	4	4	2	2	3	2	2	2	3	3	2	2	2	2	2	2	4	4	3	3
2	5	1	1	1	3	4	4	4	2	3	2	3	3	3	4	2	2	3	2	2	2	2	2	2	2	4	4	3	3
2	5	1	1	7	4	4	4	4	5	3	2	2	2	3	4	3	3	4	3	2	2	2	2	2	3	4	4	2	2
2	4	1	2	7	4	4	5	4	5	5	3	4	4	4	5	3	3	4	3	2	2	2	2	2	2	5	5	3	4
2	3	2	2	7	4	4	5	4	4	4	3	4	4	4	5	3	3	4	3	2	3	3	3	2	2	5	4	3	4
2	3	1	2	7	4	4	5	3	4	4	3	4	3	3	4	3	3	4	4	2	2	3	3	3	3	4	4	3	4
2	3	1	2	7	3	4	5	2	5	5	3	3	3	3	3	3	3	4	3	3	3	3	3	2	3	4	4	3	4
2	3	2	2	7	4	5	5	5	5	5	3	3	3	3	4	3	3	4	2	2	2	3	3	2	3	5	5	4	5
2	1	1	1	5	4	4	4	3	4	4	2	3	2	2	3	2	2	3	2	2	2	2	2	2	2	4	4	3	3
2	1	1	1	5	3	4	4	4	4	4	4	4	4	3	4	2	2	4	3	2	2	2	2	2	2	4	4	4	4
2	1	1	1	5	3	3	4	3	4	4	2	4	2	3	4	1	1	3	2	2	2	2	2	2	2	4	3	4	3
2	5	1	1	7	4	4	4	4	4	4	3	4	3	3	4	2	2	3	2	2	2	2	2	2	2	4	4	3	4
2	3	3	2	2	4	5	5	3	4	4	3	4	4	4	5	5	3	5	5	5	5	5	5	5	5	5	5	5	5
2	3	3	3	2	4	4	5	4	5	4	4	4	4	4	4	5	3	4	3	4	4	4	4	3	4	5	5	4	4
2	5	1	1	1	5	4	5	4	4	4	4	4	4	2	4	4	3	4	3	3	3	3	3	3	3	4	4	4	4
2	2	3	1	5	3	3	4	3	4	4	3	3	3	3	5	4	2	4	4	3	3	3	3	3	3	4	4	4	4
2	3	3	2	6	5	5	5	3	5	5	4	5	5	5	5	5	5	5	5	5	5	5	5	5	5	5	5	5	5
2	3	4	2	6	5	5	5	5	5	5	5	5	5	5	5	5	5	5	5	5	5	5	5	5	5	5	5	5	5
2	4	1	2	2	5	5	5	3	4	4	4	4	4	3	4	4	3	4	4	2	2	2	2	2	2	4	4	3	4
2	5	1	1	1	5	5	5	3	5	5	2	3	4	3	4	5	2	4	4	2	2	2	2	2	2	5	5	4	5
2	5	1	1	7	4	5	5	5	5	4	2	4	4	4	5	5	4	4	4	2	2	2	2	2	2	4	4	4	4
2	5	1	1	1	4	5	5	2	5	4	3	4	4	3	5	5	4	4	4	2	2	2	2	2	2	5	4	3	4
2	3	2	4	2	5	4	5	5	5	5	5	5	5	3	5	5	4	5	4	2	4	4	3	2	2	5	5	3	5
2	4	1	2	2	5	5	5	4	4	4	4	5	5	4	4	3	4	5	3	2	2	5	5	4	2	5	5	4	4
2	4	1	2	2	4	4	4	3	4	4	4	4	5	1	4	4	2	4	3	2	2	3	3	2	3	5	5	3	4
2	3	2	2	2	3	3	5	4	4	4	3	4	4	2	4	3	3	4	4	2	2	2	2	2	2	3	3	2	4
2	2	4	2	7	4	5	5	4	4	5	4	5	5	3	4	4	3	5	4	4	4	4	4	3	3	5	5	4	4
2	4	1	2	2	4	3	4	4	4	4	4	4	4	3	5	5	4	5	5	3	3	3	3	3	2	4	4	3	4
1	5	2	1	1	3	3	4	4	4	4	5	4	3	3	4	3	4	4	4	2	2	3	3	2	2	5	4	3	5
1	5	1	1	1	4	4	5	4	3	4	5	4	4	4	4	4	5	4	5	2	2	2	2	2	2	5	4	2	5
1	3	3	2	3	3	4	4	4	4	4	4	3	3	3	4	3	4	4	4	3	3	4	3	3	3	4	4	4	4
1	2	4	2	6	2	3	4	3	4	4	5	4	3	4	5	4	5	4	5	4	4	4	4	4	5	4	4	4	4
1	4	1	1	1	3	3	4	2	3	4	4	3	2	2	2	4	4	5	5	2	2	2	2	2	2	3	3	2	3
1	4	1	2	3	2	3	4	4	4	4	5	3	3	2	3	2	4	4	4	4	2	3	3	3	3	3	4	3	3
1	5	1	1	1	2	4	4	3	3	4	4	4	2	3	3	2	2	4	4	2	2	2	2	2	2	4	3	2	3
1	4	2	1	1	4	4	4	2	3	3	4	4	3	2	4	2	4	4	5	2	2	2	2	2	2	4	3	3	4
1	3	1	3	3	3	4	4	5	4	4	5	4	3	3	4	3	4	4	5	3	3	3	3	3	3	4	5	3	4
1	3	5	5	6	3	4	5	5	5	5	5	4	3	4	4	3	5	5	5	5	5	5	5	5	5	4	4	4	4
1	3	2	2	3	4	4	5	5	4	4	5	4	3	3	4	3	4	4	4	3	3	3	3	3	3	4	4	3	4
1	3	2	2	3	2	2	4	5	3	5	5	5	3	2	3	3	2	3	4	3	2	4	3	3	3	4	4	4	4
1	5	2	1	1	2	2	4	4	4	4	3	3	2	2	3	2	3	4	4	4	4	4	4	4	4	4	3	4	3
1	4	2	2	3	2	3	4	4	4	4	4	4	4	4	4	2	2	4	2	4	4	4	4	4	4	5	4	4	3
1	4	1	1	1	2	4	4	4	4	4	3	3	2	2	3	2	2	4	3	2	2	2	2	2	2	3	3	2	2
1	4	2	3	3	4	4	5	5	3	4	4	4	4	4	4	2	4	4	4	4	4	4	4	4	4	4	4	4	5
1	5	1	1	1	2	3	3	3	4	4	4	4	2	2	3	2	3	3	2	2	3	3	2	2	2	3	2	2	3
1	4	3	1	1	2	2	4	2	3	4	4	3	3	3	3	2	5	4	4	4	4	4	3	4	3	3	4	4	4
1	4	3	1	1	4	4	4	4	4	4	5	2	2	2	4	2	3	3	3	3	2	3	2	3	3	5	4	3	5
1	5	1	1	1	2	4	4	4	4	4	3	3	2	2	3	2	4	4	2	2	2	2	2	2	2	4	3	3	4
1	4	1	1	4	2	3	3	3	2	3	4	3	3	2	2	2	4	3	4	2	2	2	2	2	2	3	3	2	3
1	4	2	2	2	3	4	4	3	3	4	4	4	2	2	4	2	2	3	3	4	3	4	3	3	3	5	4	3	4
1	4	1	2	3	2	3	4	4	4	4	3	3	2	2	2	2	4	4	4	4	3	4	3	3	3	5	5	3	5
1	4	1	2	2	3	4	5	5	3	3	3	2	2	2	3	2	4	2	3	4	3	3	3	3	3	4	4	3	4
1	4	3	2	3	3	3	4	4	4	4	4	2	2	2	3	2	4	4	4	3	3	3	3	3	3	4	4	3	4
1	3	3	4	7	2	3	4	4	4	3	5	4	3	1	2	3	3	4	2	2	2	2	2	2	2	5	5	2	3
1	5	1	1	1	3	4	4	4	4	3	4	2	2	2	3	2	4	4	3	2	2	2	2	2	2	4	4	3	4
1	5	1	1	1	2	4	4	2	3	3	3	4	2	2	3	2	3	2	3	2	2	3	2	1	2	4	3	2	3
1	3	1	1	2	3	3	4	4	4	3	4	3	4	3	3	3	4	2	2	3	3	4	4	3	4	3	3	3	4
1	4	1	1	2	2	4	4	4	4	2	2	3	3	2	3	2	2	2	1	2	1	1	2	2	2	3	3	2	3
1	4	1	2	2	4	4	4	4	4	3	3	3	3	3	3	3	4	4	2	2	3	3	2	2	3	4	3	3	4
1	4	1	1	2	5	4	5	5	5	4	3	4	4	4	5	5	5	5	5	3	3	3	3	2	3	4	4	3	5
1	5	1	2	2	3	3	4	5	4	4	3	3	3	3	4	4	3	3	4	2	1	1	2	2	2	4	4	3	4
1	4	1	2	2	4	4	4	4	3	4	4	4	3	5	5	5	5	4	4	3	3	3	3	3	3	5	4	3	4
1	4	1	1	2	3	4	3	4	4	4	3	3	4	3	3	4	3	3	3	2	2	1	1	1	1	3	3	3	4
1	4	1	2	2	3	3	4	5	5	5	5	5	4	4	4	4	4	4	3	4	3	3	3	3	3	4	4	4	5
1	4	1	2	2	4	5	5	5	4	4	4	4	4	5	4	5	5	5	2	2	2	3	3	2	3	4	4	2	5
1	4	1	1	2	3	4	4	4	5	5	4	5	5	4	4	4	4	5	4	3	3	3	3	3	3	3	4	3	4
1	5	1	1	1	4	5	5	5	5	5	5	4	3	5	5	4	4	4	3	4	4	5	4	3	4	5	4	4	5
1	4	1	1	1	3	3	4	3	4	4	3	4	2	2	3	3	4	3	2	2	1	1	1	1	2	2	2	1	3
1	4	1	1	2	3	4	5	4	5	5	5	4	3	4	4	5	5	4	4	3	3	3	2	2	2	3	4	3	4
1	4	1	1	1	3	3	4	4	5	5	4	4	3	4	3	3	4	3	3	3	2	2	3	3	3	3	4	3	4
1	5	1	1	1	3	5	3	4	2	3	3	2	2	3	3	2	3	4	4	2	1	1	2	1	2	2	3	2	3
1	4	1	2	7	2	3	3	2	2	2	2	3	3	2	3	3	3	4	4	1	1	2	2	2	2	3	3	2	3
1	4	1	1	1	4	5	5	5	5	5	4	4	3	4	4	4	3	3	2	2	3	2	2	2	1	4	4	3	5
1	4	1	2	2	2	3	4	3	4	4	4	4	3	4	4	4	4	5	5	3	3	3	3	3	2	3	4	3	4
1	4	1	1	1	2	4	4	4	4	4	4	3	3	3	4	4	4	4	3	4	4	2	1	1	1	3	4	3	3
1	5	1	1	1	4	4	3	3	4	3	4	4	3	3	4	4	2	2	2	4	4	4	3	2	3	3	3	3	2
1	1	1	1	5	3	3	3	3	2	2	3	2	2	2	4	3	3	2	2	2	2	2	2	2	2	3	3	2	3
1	5	1	1	1	3	3	2	2	2	2	2	2	3	3	3	2	2	2	2	1	2	1	2	2	2	3	2	2	2
1	5	1	1	1	3	4	4	2	2	2	3	2	2	2	3	2	2	2	2	1	2	1	2	2	2	3	2	2	2
1	4	1	1	1	3	4	4	3	3	3	3	3	1	1	3	3	2	2	2	2	3	3	2	2	2	3	2	2	3
1	1	1	1	5	3	2	4	3	3	3	3	4	3	3	4	2	2	3	2	2	2	2	2	2	2	3	3	2	3
1	4	1	1	1	3	4	3	3	4	4	4	4	2	2	4	3	3	4	2	2	2	2	2	1	1	4	4	3	4
1	5	1	1	1	3	4	4	3	3	3	2	2	2	2	3	3	3	3	2	2	2	2	3	3	3	3	3	2	3
1	5	1	1	1	3	4	4	2	3	3	3	3	2	2	3	2	2	3	2	2	2	3	3	1	2	3	3	3	4
1	5	1	1	7	3	4	4	3	2	3	3	2	2	2	3	3	3	3	3	2	2	2	2	2	2	4	3	3	3
1	1	1	1	5	4	4	5	4	4	4	3	4	4	4	4	4	3	3	3	2	2	2	2	2	2	4	4	3	3
1	5	1	2	1	3	3	4	4	4	3	3	3	4	3	4	3	3	4	2	2	2	2	2	2	2	4	3	3	3
1	1	1	1	5	4	3	5	4	3	4	2	3	3	3	4	2	3	4	3	2	2	2	2	2	2	3	3	3	4
1	4	1	2	1	4	3	4	4	4	4	3	3	3	4	4	2	3	4	4	3	3	3	3	3	3	4	4	3	4
1	5	1	1	7	5	5	5	3	4	4	2	3	3	2	3	3	3	4	3	2	2	2	2	2	2	4	3	3	3
1	4	1	1	1	3	3	3	1	2	2	2	3	3	2	4	2	3	3	2	1	1	1	1	1	1	2	2	2	2
1	2	2	1	5	4	4	4	2	2	3	2	2	2	2	4	4	2	3	2	2	2	2	2	2	2	4	4	3	3
1	5	1	1	1	3	4	4	4	2	5	3	5	2	2	4	2	2	4	3	2	3	3	2	2	2	3	4	2	4
1	5	1	1	1	2	3	3	2	4	4	2	4	3	4	5	3	2	4	3	2	3	3	3	2	2	4	4	3	4
1	5	1	1	1	2	4	5	2	4	4	4	3	2	2	4	3	1	4	3	2	3	3	3	2	2	3	3	2	3
1	5	1	1	1	4	4	4	2	4	4	2	3	4	4	4	4	4	4	4	2	2	2	2	2	2	4	4	3	4
1	5	1	1	1	4	4	4	3	4	4	4	4	4	3	4	3	2	3	3	2	2	2	2	2	2	4	3	3	3
1	4	1	1	1	2	3	2	2	2	2	2	3	2	3	3	2	2	2	2	2	2	2	2	2	2	3	2	2	3
1	4	1	1	1	2	4	4	2	4	3	3	3	4	2	3	4	2	3	2	3	3	3	3	2	2	4	3	3	3
1	5	1	1	1	3	4	4	3	4	4	2	4	3	2	4	2	2	3	2	2	2	2	2	2	2	3	3	2	3
1	5	1	1	1	2	3	4	3	4	4	4	4	3	3	3	3	2	4	3	2	2	2	2	2	2	4	3	3	4
1	5	1	1	1	3	4	4	4	4	4	4	3	2	2	3	3	2	4	4	2	2	2	2	2	2	3	4	3	4
1	5	1	1	1	3	4	5	2	5	5	2	2	2	2	3	2	2	4	2	2	2	2	2	2	2	4	4	3	4
1	5	1	1	1	3	3	4	2	4	4	3	3	3	3	3	2	2	4	3	2	2	2	2	2	2	4	4	2	3
1	4	1	1	1	4	3	3	4	4	2	2	3	3	2	3	2	3	3	3	2	2	2	2	2	2	4	4	4	4
1	1	1	1	5	2	4	5	3	4	4	3	3	3	3	3	2	3	3	3	3	3	2	2	2	2	4	4	4	4
1	2	3	2	7	2	3	3	3	4	4	3	3	4	4	4	3	2	3	3	2	2	2	2	2	2	3	2	3	2
1	4	1	1	7	2	3	4	3	4	3	2	2	2	2	3	2	2	4	3	2	2	2	2	2	2	3	3	3	3
1	4	1	1	7	1	3	3	3	4	3	3	4	3	3	3	4	3	2	2	2	2	2	2	2	2	3	2	2	3
1	4	1	1	1	3	4	4	4	4	4	3	4	4	3	4	3	3	3	4	3	3	3	3	3	3	4	4	3	3
1	4	2	2	7	4	4	4	4	4	4	3	3	3	3	4	2	2	3	2	2	2	2	2	2	2	3	3	3	3
1	4	2	1	7	3	3	5	3	4	2	2	4	2	2	3	2	2	3	2	2	3	3	2	2	2	3	3	3	3
1	4	1	1	1	3	4	4	3	4	4	3	3	3	3	4	3	3	3	3	2	2	2	2	2	2	3	3	3	3
1	5	1	1	1	4	4	4	2	4	2	2	2	2	2	3	2	2	4	2	2	2	2	2	2	2	3	3	3	3
1	4	2	2	7	3	3	4	3	4	3	3	3	3	2	3	2	2	4	2	3	3	3	2	2	2	4	4	4	4
1	4	2	2	7	2	3	5	3	4	3	2	4	4	4	4	3	3	3	3	3	3	3	2	2	2	3	3	3	4
1	3	2	2	7	2	2	3	3	3	4	3	4	4	3	4	2	3	4	4	3	3	3	3	2	2	3	4	3	4
1	3	2	2	7	3	3	4	4	3	4	3	4	4	3	2	2	3	2	3	3	3	2	3	2	3	3	3	3	3
1	3	2	2	7	4	4	3	3	4	3	4	3	3	4	3	3	4	3	4	3	4	3	3	3	2	3	4	3	3
1	2	3	1	5	3	4	4	3	4	4	3	4	4	4	4	3	3	3	3	3	3	3	3	3	3	4	4	4	4
1	4	1	1	1	3	3	4	2	4	2	2	4	2	3	4	2	2	4	3	2	2	2	2	2	2	3	3	2	3
1	4	1	1	1	2	3	5	2	4	2	3	4	3	4	4	4	4	4	4	2	2	3	2	2	2	3	4	3	4
1	3	1	1	1	3	4	4	3	4	4	3	4	2	2	4	4	3	3	3	3	3	3	2	2	2	3	3	3	3
1	4	1	1	1	3	4	4	3	2	2	2	3	3	3	3	2	2	4	3	2	2	2	2	2	2	3	4	3	4
1	5	1	1	1	4	4	4	4	4	4	4	4	4	4	4	3	3	4	2	2	2	2	2	2	2	4	4	4	4
1	5	1	1	1	3	4	4	4	5	4	2	4	4	3	4	3	2	4	4	2	2	2	2	2	2	4	4	4	4
1	4	1	1	1	5	5	5	3	3	4	5	3	3	1	5	5	3	5	5	5	5	5	5	5	5	5	5	4	5
1	3	2	4	3	4	5	4	5	5	5	5	4	4	3	4	5	4	4	4	5	5	5	5	5	5	4	4	4	4
1	3	3	4	2	5	3	4	4	4	4	3	3	3	3	4	4	2	4	4	3	3	3	3	3	3	4	4	4	4
1	3	4	3	2	4	4	5	4	5	4	4	5	4	5	5	5	4	5	5	4	4	4	5	4	4	5	4	4	4
1	3	3	2	4	5	4	5	3	3	3	3	4	3	3	4	4	3	4	4	4	4	4	4	4	4	4	4	4	4
1	5	2	3	1	4	5	5	4	5	5	5	3	4	4	4	4	4	4	2	2	2	3	2	2	2	4	4	3	4
1	4	1	2	2	5	5	5	5	5	5	3	4	4	4	4	4	3	4	3	4	4	4	4	4	4	4	5	4	4
2	4	1	1	1	2	4	3	2	5	3	3	2	2	2	2	2	2	2	2	2	1	1	1	1	1	2	2	1	2
1	4	1	1	1	2	4	3	2	5	3	3	2	2	2	2	2	2	2	2	2	1	1	1	1	1	2	2	1	2
2	4	1	1	1	2	4	3	2	5	3	3	2	2	2	3	2	3	2	2	2	1	2	2	2	2	2	2	1	2
2	4	1	1	1	2	4	3	2	5	3	3	1	2	2	1	2	2	3	2	2	1	1	2	1	1	1	2	2	2
1	3	3	3	4	4	4	4	4	4	3	4	5	4	3	4	4	3	4	3	3	3	3	3	3	3	4	4	4	4
1	3	3	3	4	4	4	4	4	4	3	4	5	4	3	4	5	3	4	4	3	3	3	3	3	3	4	4	4	5
1	3	3	3	6	4	4	5	3	4	4	4	5	3	4	4	3	3	2	3	2	2	2	2	2	2	3	3	2	3
1	3	4	3	5	3	3	6	3	5	5	3	4	2	2	3	4	4	3	4	2	1	1	1	2	1	3	3	2	3
1	3	3	2	5	3	3	6	3	5	5	3	4	2	2	3	4	4	3	4	2	1	2	2	2	1	3	3	3	3
2	3	1	2	7	4	4	5	3	4	4	3	4	3	3	4	3	3	4	4	2	2	3	3	3	3	4	4	3	4
2	3	1	2	7	3	4	5	2	5	5	3	3	3	3	3	3	3	4	3	3	3	3	3	2	3	4	4	3	4
2	3	2	2	7	4	5	5	5	5	5	3	3	3	3	4	3	3	4	2	2	2	3	3	2	3	5	5	4	5
2	3	3	3	5	4	4	4	3	4	3	4	3	3	3	4	4	4	4	4	2	2	2	3	2	3	3	4	3	4
2	3	3	3	5	4	4	4	3	4	3	4	3	3	3	4	4	4	4	4	2	2	2	3	2	3	3	4	3	4
1	4	1	1	1	3	4	4	2	3	3	3	2	2	2	4	3	4	2	2	2	2	2	2	1	2	3	3	2	3
1	4	1	1	1	3	4	4	4	3	4	4	4	3	3	4	3	2	2	2	2	3	3	3	2	3	3	4	3	3
1	4	1	1	1	3	4	4	4	3	4	2	4	3	3	4	3	2	2	2	2	3	3	3	2	3	3	4	3	3
1	4	1	1	1	3	4	4	3	3	4	4	4	3	3	4	2	2	2	2	2	3	3	2	2	3	3	4	3	3
1	4	1	1	1	3	4	4	4	3	4	4	4	3	3	4	3	3	2	2	2	3	3	3	2	2	4	4	3	3
1	4	1	1	1	3	4	4	2	3	4	2	4	3	3	4	3	2	2	2	2	3	3	3	2	3	3	4	3	3
1	4	1	1	8	4	3	3	3	3	2	3	3	2	2	4	3	3	4	4	3	2	2	2	3	2	2	4	4	4
1	5	2	1	8	3	4	3	2	2	2	3	3	2	2	4	4	4	2	4	3	2	2	3	2	2	3	4	4	4
1	5	1	1	8	2	3	4	2	2	3	4	4	2	3	4	3	4	3	3	2	2	3	3	2	2	4	4	4	3
1	5	2	1	8	3	4	4	3	2	3	4	4	2	4	4	4	4	4	3	2	3	3	3	3	2	4	4	3	3
2	4	2	2	7	3	3	4	3	4	4	4	3	2	3	3	3	3	3	2	3	2	2	2	2	1	4	3	3	3
1	4	1	1	1	3	4	4	3	4	3	4	3	3	3	3	2	3	2	3	3	3	2	2	1	2	3	4	3	4
1	4	1	1	1	4	4	4	3	4	3	4	3	3	3	3	2	3	2	3	3	3	2	2	1	2	3	4	3	4
1	4	1	1	1	5	4	4	3	4	3	4	3	3	3	3	2	3	2	3	3	3	2	2	1	2	3	4	3	4
1	4	1	1	1	4	4	4	3	4	3	4	3	3	3	3	2	3	2	3	3	3	2	2	1	2	3	4	3	4
1	4	1	1	1	4	4	4	4	4	3	4	3	3	3	3	2	3	2	3	3	3	2	2	1	2	3	4	3	4
2	4	1	1	1	4	4	4	4	4	3	4	3	3	3	3	2	3	2	3	3	3	2	2	1	2	3	4	3	4
2	4	1	1	6	3	4	4	2	4	3	4	3	3	3	3	4	3	2	3	3	3	2	2	1	2	3	4	3	4
2	4	2	1	7	3	4	5	2	4	3	4	3	3	3	3	4	3	2	3	3	3	2	2	1	2	3	4	3	4
2	4	2	1	7	4	5	5	2	4	3	4	2	3	3	3	4	3	2	3	2	3	2	2	1	2	3	4	3	4
2	4	2	1	7	3	5	5	2	4	3	4	2	2	3	3	4	3	2	3	2	3	2	3	1	2	3	4	3	4
2	4	2	1	7	3	5	5	2	3	4	4	2	2	4	3	4	3	2	4	2	2	2	3	2	2	3	4	3	4
2	4	2	1	8	4	3	4	2	3	4	3	2	2	4	4	4	3	2	4	2	2	2	3	2	3	4	4	3	4
2	4	2	1	8	4	3	4	5	3	4	3	2	2	4	4	4	2	2	4	2	2	2	3	2	3	4	3	3	4
1	4	1	1	8	4	3	4	5	3	4	3	3	2	4	4	4	2	1	4	2	2	3	3	2	3	4	3	3	4
1	4	1	1	5	4	3	4	5	4	3	3	3	2	4	4	4	2	1	4	2	2	3	3	2	3	4	3	3	4
1	4	1	1	5	4	4	4	3	4	3	4	3	2	4	4	4	2	1	2	2	2	3	3	2	3	4	3	3	4
1	4	1	1	6	3	4	3	3	4	3	4	3	4	2	4	4	2	1	2	2	2	3	3	3	4	4	3	2	4
1	4	1	1	7	3	4	3	3	4	3	4	3	4	2	4	4	2	1	2	2	2	3	3	3	4	4	3	2	4
1	4	1	1	5	4	4	3	3	4	3	4	3	4	2	2	4	2	1	3	2	2	3	1	3	4	4	3	2	4
1	4	2	1	1	4	3	4	4	3	2	2	3	2	3	3	3	3	3	3	1	2	3	1	3	4	4	3	2	4
1	4	2	1	1	4	3	4	4	3	2	2	3	2	3	3	3	3	3	3	1	2	3	1	3	4	4	3	2	4
1	4	2	1	1	4	3	4	4	3	2	2	3	2	3	3	3	3	3	3	1	2	2	1	3	2	4	3	2	4
1	4	1	1	1	4	3	4	4	3	3	2	3	2	3	3	3	3	3	3	1	2	2	1	3	2	4	3	2	4
1	4	1	1	1	4	3	4	4	3	3	2	3	2	3	3	3	3	3	3	1	2	2	1	3	2	4	3	2	4
1	5	1	1	1	3	3	4	4	3	3	2	3	2	3	4	3	3	3	2	1	2	2	1	3	2	3	3	2	4
1	5	1	1	1	3	3	5	4	3	3	2	2	3	3	4	2	2	3	2	1	3	2	2	3	2	3	3	2	4
1	5	1	1	8	3	3	5	3	3	3	2	2	3	3	4	2	2	3	2	1	3	2	2	2	2	3	3	2	4
1	5	1	1	8	3	3	5	3	4	3	2	2	3	3	4	2	2	3	2	1	3	2	2	2	2	3	3	3	4
1	3	1	2	2	4	4	5	3	4	4	2	2	3	3	4	2	2	3	2	1	3	2	2	2	2	3	3	3	4
1	3	1	2	2	4	4	5	3	4	4	2	2	3	3	4	2	2	3	2	1	3	2	2	2	2	3	3	3	4
1	3	1	2	2	4	4	4	3	4	4	2	2	3	3	4	2	2	3	2	1	3	2	2	2	2	3	3	3	4
1	3	2	2	2	4	4	4	3	3	4	3	3	3	3	4	2	2	3	2	1	3	2	2	2	2	3	3	3	4
1	3	2	2	2	4	4	4	4	3	4	3	3	3	3	4	3	2	3	2	1	3	2	2	2	3	3	4	3	4
1	3	2	2	2	4	4	4	4	3	4	3	3	3	4	4	3	2	3	2	1	3	2	2	2	3	3	4	3	4
1	3	2	2	2	4	4	4	4	3	4	3	3	4	4	4	3	2	3	2	1	3	2	2	2	3	3	4	3	4
1	3	1	2	3	4	4	4	4	3	4	3	3	4	4	4	3	2	3	3	1	3	2	2	2	3	3	4	3	4
1	3	1	2	3	4	4	4	4	3	4	3	3	4	4	5	3	3	2	3	1	3	2	2	2	3	3	4	3	4
1	4	1	1	3	3	4	4	4	3	3	3	3	4	4	5	3	3	2	3	2	2	3	3	1	2	4	4	3	5
1	4	1	1	3	3	4	4	4	3	3	3	3	4	4	5	3	3	2	3	2	2	3	3	1	2	4	4	3	5
1	4	1	1	3	3	4	4	4	3	3	3	3	4	4	5	3	3	2	3	2	2	3	3	1	2	4	4	3	5
1	4	1	1	3	3	4	4	4	3	3	3	3	4	4	5	3	3	2	3	2	2	3	3	1	2	4	4	3	5
2	4	1	1	3	3	4	5	4	3	3	3	3	4	4	5	3	3	2	3	2	2	3	3	1	2	4	4	3	5
2	4	1	1	6	3	4	5	4	3	3	3	3	4	4	5	3	3	2	3	2	2	3	3	1	2	4	4	3	5
2	4	1	1	6	3	4	5	4	3	3	4	3	4	4	5	3	3	2	3	2	2	3	3	1	2	4	4	3	5
2	4	1	1	6	3	4	5	4	3	3	4	3	4	4	5	3	3	2	3	2	2	3	3	1	2	4	4	3	5
2	4	1	1	1	3	4	5	4	3	3	4	3	4	4	5	3	3	2	3	2	2	3	3	1	2	4	4	3	5
2	5	1	1	1	3	4	5	5	3	3	4	4	4	4	5	3	3	2	3	2	2	3	3	2	2	4	4	3	5
2	5	1	1	1	3	4	3	5	4	3	4	4	4	4	5	3	3	2	3	2	2	3	3	2	2	4	4	3	5
2	5	1	1	1	4	3	3	5	4	3	4	4	4	4	5	3	3	2	4	2	2	3	3	2	2	4	4	3	5
2	5	1	1	1	4	3	3	5	4	3	4	4	3	4	4	3	3	2	4	2	2	3	3	2	2	4	4	3	5
2	3	1	1	1	4	3	3	5	4	3	3	4	3	4	4	3	2	2	4	2	2	3	3	2	3	4	4	3	5
2	3	1	1	8	4	3	3	3	4	3	3	4	3	4	4	3	2	2	4	3	2	3	3	2	3	3	3	3	5
2	3	1	1	8	4	3	3	3	4	3	3	4	3	4	4	2	2	2	4	3	2	3	3	2	3	3	3	2	5
2	3	1	3	8	4	3	3	3	4	3	3	4	3	4	4	2	2	2	4	3	3	3	3	2	3	3	3	2	5
2	3	3	3	6	4	3	3	3	4	3	3	2	3	2	4	2	2	2	4	3	3	3	3	2	3	3	3	2	5
2	3	3	3	6	4	3	4	3	4	3	3	2	3	2	4	2	2	2	2	3	3	3	3	2	3	3	3	2	5
2	3	3	3	6	4	3	4	3	4	3	3	2	3	2	4	2	2	2	2	3	3	3	3	2	3	3	3	2	3
2	3	3	3	6	4	3	4	3	4	3	3	2	3	2	4	2	2	2	2	3	3	2	3	2	3	3	3	2	3
2	3	3	3	6	4	3	4	3	4	3	3	2	3	2	4	2	2	2	2	3	3	2	3	2	4	3	3	2	3
2	3	3	3	6	4	3	4	3	4	4	3	2	3	2	4	2	2	2	2	3	3	2	3	3	4	3	3	2	3
2	3	3	3	6	4	3	4	4	3	4	3	2	3	2	4	2	2	2	2	3	3	2	3	3	4	3	3	2	3
2	2	3	3	6	4	3	4	4	3	4	2	3	3	4	5	3	3	4	2	3	3	2	3	3	4	3	3	2	3
2	2	3	3	6	4	3	4	4	3	4	2	3	3	4	5	3	3	4	3	2	2	3	2	2	2	4	3	2	3
2	2	3	3	6	4	5	4	4	3	4	2	3	3	4	5	3	3	4	3	2	2	3	2	2	2	4	3	3	3
2	2	3	3	6	4	5	4	4	3	4	2	3	3	4	5	3	3	4	3	2	2	3	2	2	2	4	4	3	2
2	2	3	3	6	4	5	4	4	3	4	2	3	3	4	5	3	3	4	3	2	2	3	2	2	2	4	4	3	2
2	2	3	2	6	4	5	4	4	3	4	2	3	3	4	5	3	3	3	3	2	2	3	2	2	2	4	4	3	2
2	3	3	2	6	4	5	4	4	3	4	2	3	3	4	4	3	3	3	3	2	3	3	2	2	2	4	4	3	2
2	3	3	2	6	4	5	4	4	3	4	2	3	3	4	4	3	3	3	3	2	3	3	2	2	2	4	4	3	2
2	3	3	2	6	4	4	4	4	3	4	2	3	3	4	4	3	3	3	3	2	3	3	2	2	2	4	4	3	3
2	3	2	2	6	4	4	4	4	3	3	2	3	3	4	4	3	3	3	3	3	3	3	2	2	2	4	4	3	3
1	3	2	2	6	4	4	4	4	3	3	2	3	3	4	4	3	3	3	3	3	3	3	2	2	2	4	4	3	3
1	3	2	2	3	4	4	4	4	3	3	4	3	3	4	4	3	3	3	3	3	3	3	2	2	2	3	4	2	3
1	3	2	2	3	4	4	4	4	3	3	4	2	3	4	4	3	3	3	3	3	3	3	2	2	2	3	4	2	3
1	3	2	2	3	4	4	5	4	3	3	4	2	3	4	4	3	3	3	3	3	3	3	2	2	2	3	4	2	3
1	3	2	2	3	3	4	5	4	3	3	4	2	4	3	4	3	3	3	3	3	3	3	2	2	2	3	4	2	3
1	3	2	2	3	3	4	5	5	3	3	4	3	4	3	4	3	3	3	3	3	3	2	2	2	2	3	4	2	3
1	3	2	2	3	3	4	5	5	3	3	4	3	4	3	4	3	3	3	3	3	3	2	2	1	2	3	2	2	3
1	3	2	2	3	3	4	5	3	3	3	4	3	4	3	4	3	3	3	3	3	1	2	2	1	2	3	2	2	3
1	3	2	2	3	3	4	5	3	3	2	4	3	4	3	4	3	4	3	3	1	1	2	1	1	2	3	2	2	3
1	4	1	1	8	3	4	3	3	3	2	3	3	4	3	4	3	4	3	3	1	1	3	1	1	1	3	2	2	3
1	4	1	1	8	3	4	3	3	4	2	3	3	4	3	3	2	4	3	2	1	1	3	1	1	1	3	2	2	3
1	4	1	1	8	3	4	3	3	4	2	3	3	2	3	3	2	4	3	2	1	3	3	1	1	1	3	2	2	2
1	4	1	1	8	3	4	3	3	4	2	3	3	2	3	3	2	4	3	2	1	3	3	1	1	1	3	2	2	2
